# Supplementary material for: Overrepresentation of New Workers in Jobs with Multiple Carcinogen Exposures in Canada
Source: Int J Environ Res Public Health. 2024 Aug 1;21(8):1013. doi: 10.3390/ijerph21081013 (PMC11354117; doi:10.3390/ijerph21081013)
Supplement: Supplementary file 1 [file ijerph-21-01013-s001.zip]

Archive with 1 entries (1 files):
- ijerph-3098568-supplementary.pdf
